# Supplementary material for: N-Lactoyl Phenylalanine Disrupts Insulin Signaling, Induces Inflammation, and Impairs Mitochondrial Respiration in Cell Models
Source: Cells. 2025 Aug 20;14(16):1296. doi: 10.3390/cells14161296 (PMC12384308; doi:10.3390/cells14161296)
Supplement: Supplementary file 1 [file cells-14-01296-s001.zip]

Archive with 2 entries (2 files):
- Cells-3789295-proofread_supplementary_file.pdf
- Supplementary table S1.xlsx
