# Supplementary material for: N-Lactoyl Phenylalanine Disrupts Insulin Signaling, Induces Inflammation, and Impairs Mitochondrial Respiration in Cell Models
Source: Cells. 2025 Aug 20;14(16):1296. doi: 10.3390/cells14161296 (PMC12384308; doi:10.3390/cells14161296)
Supplement: Supplementary file 1 [file cells-14-01296-s001.zip › Supplementary table S1.xlsx]

## Sheet: Supplementary table S1
Figure			ANOVA table	MS	F (DFn, DFd)	P value			Dunnett's multiple comparisons test	Mean diff.	95.00% CI of diff.	Adjusted P Value
Figure 1	C2C12	(a) PTEN	Treatment (between columns)	533.2	F (4, 10) = 5.543	P=0.0129			VC vs. VC	-2.679	-25.83 to 20.47	0.9907
									VC vs. Lac-Phe	22.26	-0.8838 to 45.41	0.0599
									VC vs. Lac	23.19	0.03965 to 46.34	0.0496
									VC vs. Phe	23.33	0.1808 to 46.48	0.0482
		(b) Akt	Treatment (between columns)	3145	F (4, 10) = 21.74	P<0.0001			VC vs. VC	76.75	48.36 to 105.1	<0.0001
									VC vs. Lac-Phe	40	11.62 to 68.39	0.0074
									VC vs. Lac	13.42	-14.96 to 41.81	0.4891
									VC vs. Phe	1.736	-26.65 to 30.12	0.9992
		(c) GSK-3α/β	Treatment (between columns)	826	F (4, 10) = 28.69	P<0.0001			VC vs. VC	44.66	32.00 to 57.32	<0.0001
									VC vs. Lac-Phe	17.46	4.800 to 30.13	0.0085
									VC vs. Lac	10.4	-2.261 to 23.06	0.1151
									VC vs. Phe	14.85	2.189 to 27.51	0.0221
		(d) BAD	Treatment (between columns)	394.1	F (4, 10) = 3.840	P=0.0384			VC vs. VC	29.5	5.587 to 53.40	0.0166
									VC vs. Lac-Phe	12.76	-11.14 to 36.67	0.3922
									VC vs. Lac	23.23	-0.6793 to 47.14	0.0572
									VC vs. Phe	10.77	-13.14 to 34.68	0.5278
		(e) p70S6 Kinase	Treatment (between columns)	559.5	F (4, 10) = 22.38	P<0.0001			VC vs. VC	35.33	23.53 to 47.13	<0.0001
									VC vs. Lac-Phe	23.94	12.14 to 35.74	0.0005
									VC vs. Lac	13.74	1.934 to 25.54	0.0231
									VC vs. Phe	8.988	-2.814 to 20.79	0.1511
		(f) mTOR	Treatment (between columns)	257.7	F (4, 10) = 4.811	P=0.0201			VC vs. VC	22.71	5.440 to 39.98	0.0114
									VC vs. Lac-Phe	19.54	2.264 to 36.81	0.0269
									VC vs. Lac	16.9	-0.3717 to 34.17	0.0553
									VC vs. Phe	21.41	4.137 to 38.68	0.0162
		(g) S6RP	Treatment (between columns)	216	F (4, 10) = 2.655	P=0.0959			VC vs. VC	12.39	-8.895 to 33.68	0.3251
									VC vs. Lac-Phe	7.144	-14.14 to 28.43	0.7376
									VC vs. Lac	-9.506	-30.79 to 11.78	0.5347
									VC vs. Phe	-2.253	-23.54 to 19.04	0.9933
		(h) IRS-1	Treatment (between columns)	979.6	F (4, 10) = 38.10	P<0.0001			VC vs. VC	45.28	33.32 to 57.25	<0.0001
									VC vs. Lac-Phe	31.99	20.02 to 43.96	<0.0001
									VC vs. Lac	42.95	30.98 to 54.91	<0.0001
									VC vs. Phe	28.94	16.97 to 40.91	0.0001
	HepG2	(i) PTEN	Treatment (between columns)	1619	F (4, 25) = 5.773	P=0.0020			VC vs. VC	15.73	-9.477 to 40.94	0.3199
									VC vs. Lac-Phe	23.78	-1.429 to 48.99	0.0684
									VC vs. Lac	45.51	20.31 to 70.72	0.0003
									VC vs. Phe	22.97	-2.235 to 48.18	0.0813
		(j) Akt	Treatment (between columns)	3581	F (4, 10) = 22.01	P<0.0001			VC vs. VC	89.83	59.72 to 119.9	<0.0001
									VC vs. Lac-Phe	26	-4.100 to 56.11	0.0947
									VC vs. Lac	34.95	4.848 to 65.05	0.0234
									VC vs. Phe	12.89	-17.21 to 43.00	0.5672
		(k) GSK-3α/β	Treatment (between columns)	1498	F (4, 10) = 31.31	P<0.0001			VC vs. VC	53.07	36.75 to 69.40	<0.0001
									VC vs. Lac-Phe	8.441	-7.884 to 24.77	0.4176
									VC vs. Lac	-1.35	-17.68 to 14.98	0.9974
									VC vs. Phe	11.06	-5.267 to 27.38	0.2189
		(l) BAD	Treatment (between columns)	846.4	F (4, 10) = 20.80	P<0.0001			VC vs. VC	42.88	27.83 to 57.94	<0.0001
									VC vs. Lac-Phe	16.38	1.329 to 31.44	0.0329
									VC vs. Lac	20.1	5.044 to 35.15	0.0104
									VC vs. Phe	4.356	-10.70 to 19.41	0.8177
		(m) p70S6 Kinase	Treatment (between columns)	991.5	F (4, 25) = 14.09	P<0.0001			VC vs. VC	28.91	16.28 to 41.53	<0.0001
									VC vs. Lac-Phe	5.846	-6.779 to 18.47	0.5728
									VC vs. Lac	23.06	10.43 to 35.68	0.0003
									VC vs. Phe	3.548	-9.078 to 16.17	0.8751
		(n) mTOR	Treatment (between columns)	541.6	F (4, 25) = 9.863	P<0.0001			VC vs. VC	22.19	11.04 to 33.35	<0.0001
									VC vs. Lac-Phe	1.821	-9.334 to 12.98	0.9793
									VC vs. Lac	15.91	4.758 to 27.07	0.0037
									VC vs. Phe	6.348	-4.807 to 17.50	0.3974
		(o) S6RP	Treatment (between columns)	100.4	F (4, 10) = 4.155	P=0.0308			VC vs. VC	4.737	-6.865 to 16.34	0.6037
									VC vs. Lac-Phe	11.67	0.06857 to 23.27	0.0486
									VC vs. Lac	14.63	3.031 to 26.23	0.0146
									VC vs. Phe	6.18	-5.421 to 17.78	0.3939
		(p) IRS-1	Treatment (between columns)	339.6	F (4, 10) = 2.807	P=0.0845			VC vs. VC	22.36	-3.599 to 48.32	0.0958
									VC vs. Lac-Phe	10.24	-15.71 to 36.20	0.6288
									VC vs. Lac	24.53	-1.433 to 50.48	0.0648
									VC vs. Phe	5.455	-20.50 to 31.41	0.9274
Figure 2	C2C12	(a) TNFα	Treatment (between columns)	352	F (3, 8) = 3.343	P=0.0765			VC vs. Lac-Phe	-25.39	-49.51 to -1.258	0.04
									VC vs. Lac	-17.09	-41.22 to 7.034	0.1726
									VC vs. Phe	-18.91	-43.03 to 5.222	0.1259
		(b) IL-6	Treatment (between columns)	533230	F (3, 8) = 2.991	P=0.0957			VC vs. Lac-Phe	-996.5	-1989 to -3.770	0.0492
									VC vs. Lac	-718.3	-1711 to 274.4	0.1621
									VC vs. Phe	-648.2	-1641 to 344.6	0.2168
		(c) IL-1β	Treatment (between columns)	4.774	F (3, 8) = 5.038	P=0.0300			VC vs. Lac-Phe	-1.418	-3.707 to 0.8710	0.2481
									VC vs. Lac	-2.993	-5.282 to -0.7042	0.0139
									VC vs. Phe	-2.093	-4.382 to 0.1960	0.0721
		(d) IL-10	Treatment (between columns)	12.32	F (3, 8) = 1.315	P=0.3352			VC vs. Lac-Phe	-3.4	-10.60 to 3.798	0.4322
									VC vs. Lac	-3.731	-10.93 to 3.467	0.3662
									VC vs. Phe	-4.626	-11.82 to 2.573	0.2261
		(e) IL-17A	Treatment (between columns)	0.9471	F (3, 8) = 1.372	P=0.3193			VC vs. Lac-Phe	0.4206	-1.533 to 2.374	0.8687
									VC vs. Lac	0.4206	-1.533 to 2.374	0.8687
									VC vs. Phe	-0.7711	-2.725 to 1.182	0.5593
	HepG2	(f) TNFα	Treatment (between columns)	28.36	F (3, 16) = 0.8226	P=0.5003			VC vs. Lac-Phe	-5.406	-15.03 to 4.222	0.3584
									VC vs. Lac	-0.838	-10.47 to 8.790	0.9917
									VC vs. Phe	-1.74	-11.37 to 7.888	0.9358
		(g) IL-6	Treatment (between columns)	48.83	F (3, 16) = 3.260	P=0.0491			VC vs. Lac-Phe	-5.07	-11.42 to 1.276	0.1323
									VC vs. Lac	2.424	-3.922 to 8.770	0.6411
									VC vs. Phe	-0.622	-6.968 to 5.724	0.9884
		(h) IL-1β	Kruskal-Wallis test		Kruskal-Wallis statistic	P Value			Dunn's multiple comparisons test	Mean rank diff.		Adjusted P Value
					1.81	P= 0.6292			VC vs. Lac-Phe	-1.3		>0.9999
									VC vs. Lac	-2.25		>0.9999
									VC vs. Phe	1.75		>0.9999
		(i) IL-10	Treatment (between columns)	0.01121	F (3, 8) = 0.08336	P=0.9672			VC vs. Lac-Phe	-0.13	-0.9922 to 0.7322	0.9466
									VC vs. Lac	-0.11	-0.9722 to 0.7522	0.966
									VC vs. Phe	-0.03667	-0.8989 to 0.8255	0.9986
		(j) IL-22	Treatment (between columns)	3017	F (3, 16) = 2.662	P=0.0832			VC vs. Lac-Phe	-54.72	-109.9 to 0.4793	0.0522
									VC vs. Lac	-5.986	-61.19 to 49.21	0.9844
									VC vs. Phe	-23.63	-78.83 to 31.57	0.5623
		(k) IL-8	Treatment (between columns)	79510	F (3, 20) = 1.407	P=0.2701			VC vs. Lac-Phe	-199.4	-548.2 to 149.3	0.3544
									VC vs. Lac	67.17	-281.6 to 415.9	0.9282
									VC vs. Phe	-2.527	-351.3 to 346.2	>0.9999
		(l) CCL-2 (MCP1)	Treatment (between columns)	1.398	F (3, 15) = 0.7544	P=0.5368			VC vs. Lac-Phe	-0.7305	-3.119 to 1.658	0.7691
									VC vs. Lac	0.034	-2.218 to 2.286	>0.9999
									VC vs. Phe	-1.036	-3.288 to 1.216	0.5081
Figure 3	(a) HepG2 OCR with dose increment	Lac-Phe	Treatment (between columns)	57.15	F (1.033, 2.067) = 33.37	P=0.0266			NA
		Lac	Treatment (between columns)	192.7	F (1.643, 3.286) = 436.1	P=0.0001
		Phe	Treatment (between columns)	18.17	F (1.271, 2.542) = 28.37	P=0.0190
	(b) HepG2 OCR at LEAK and ETS	LEAK	Treatment (between columns)	64.04	F (3, 8) = 59.85	P<0.0001			H2O vs. Lac-Phe	6.959	4.527 to 9.391	<0.0001
									H2O vs. Lac	1.101	-1.331 to 3.534	0.4625
									H2O vs. Phe	9.621	7.188 to 12.05	<0.0001
		ETS	Treatment (between columns)	2898	F (3, 8) = 38.42	P<0.0001			H2O vs. Lac-Phe	74.55	54.13 to 94.98	<0.0001
									H2O vs. Lac	33.45	13.03 to 53.88	0.0039
									H2O vs. Phe	48.09	27.67 to 68.52	0.0004
	(c) C2C12 OCR with dose increment	Lac-Phe	Treatment (between columns)	108.2	F (1.004, 2.008) = 0.9265	P=0.4375			NA
		Lac	Treatment (between columns)	34.11	F (1.253, 2.505) = 0.2733	P=0.6920
		Phe	Treatment (between columns)	375	F (1.000, 2.001) = 0.8577	P=0.4522
	(d) C2C12 OCR at LEAK and ETS	LEAK	Treatment (between columns)	105.8	F (3, 8) = 0.9758	P=0.4507			H2O vs. Lac-Phe	6.812	-17.67 to 31.29	0.7673
									H2O vs. Lac	4.072	-20.41 to 28.55	0.9309
									H2O vs. Phe	-6.847	-31.33 to 17.64	0.7649
		ETS	Treatment (between columns)	29883	F (3, 8) = 1.871	P=0.2129			H2O vs. Lac-Phe	164.4	-132.8 to 461.5	0.3214
									H2O vs. Lac	230.3	-66.84 to 527.5	0.1305
									H2O vs. Phe	179.8	-117.4 to 477.0	0.2627
	(e) Synaptosomes OCR with dose increment	Lac-Phe	Treatment (between columns)	3.268	F (4, 15) = 13.50	P<0.0001			NA
	(f) Synaptosomes OCR with Pyr+Lac-Phe		Treatment (between columns)	322.9	F (2, 6) = 103.5	P<0.0001			Tukey's multiple comparisons test	Mean diff.	95.00% CI of diff.	Adjusted P Value
									Pyr vs. 1 mM Lac-Phe	17.97	13.55 to 22.40	<0.0001
									Pyr vs. Pyr + 1 mM Lac-Phe	0	-4.425 to 4.425	>0.9999
									1 mM Lac-Phe vs. Pyr + 1 mM Lac-Phe	-17.97	-22.40 to -13.55	<0.0001
	(g) Synaptosomes OCR with Lac-Phe+Pyr		Treatment (between columns)	4066	F (2, 6) = 47.68	P=0.0002			Tukey's multiple comparisons test	Mean diff.	95.00% CI of diff.	Adjusted P Value
									Control vs. 3 mM Lac-Phe	72.28	49.15 to 95.42	0.0002
									Control vs. 3 mM Lac-Phe + Pyr	48.29	25.16 to 71.43	0.0017
									3 mM Lac-Phe vs. 3 mM Lac-Phe + Pyr	-23.99	-47.12 to -0.8525	0.0435
	(h) Non-synaptic mitochondria		Treatment (between columns)	19.92	F (2, 9) = 2.535	P=0.1339			0 vs. 1	1.08	-4.151 to 6.311	0.8239
									0 vs. 3	-3.723	-8.954 to 1.508	0.1659
Supplementary Figure S2	C2C12	(a) PTEN	Treatment (between columns)	419.3	F (3, 8) = 4.433	P=0.0409			VC vs. Lac-Phe	25.73	2.867 to 48.60	0.0294
									VC vs. Lac	5.796	-17.07 to 28.66	0.8093
									VC vs. Phe	19.06	-3.807 to 41.93	0.1019
		(b) Akt	Treatment (between columns)	1283	F (3, 8) = 6.214	P=0.0174			VC vs. Lac-Phe	38.34	4.553 to 72.12	0.0283
									VC vs. Lac	-5.448	-39.23 to 28.34	0.9363
									VC vs. Phe	-2.896	-36.68 to 30.89	0.9889
		(c) GSK-3α/β	Treatment (between columns)	181.4	F (3, 8) = 2.805	P=0.1082			VC vs. Lac-Phe	16.69	-2.219 to 35.60	0.0826
									VC vs. Lac	1.247	-17.66 to 20.16	0.9948
									VC vs. Phe	9.357	-9.553 to 28.27	0.3991
		(d) BAD	Treatment (between columns)	281.9	F (3, 8) = 10.01	P=0.0044			VC vs. Lac-Phe	23.67	11.19 to 36.14	0.0016
									VC vs. Lac	12.82	0.3482 to 25.30	0.0444
									VC vs. Phe	10.93	-1.550 to 23.40	0.085
		(e) p70S6 Kinase	Treatment (between columns)	221.8	F (3, 8) = 2.314	P=0.1524			VC vs. Lac-Phe	17.76	-5.253 to 40.78	0.1324
									VC vs. Lac	0.1078	-22.91 to 23.12	>0.9999
									VC vs. Phe	1.842	-21.17 to 24.86	0.9909
		(f) mTOR	Treatment (between columns)	228.4	F (3, 8) = 3.411	P=0.0734			VC vs. Lac-Phe	20.32	1.082 to 39.56	0.0394
									VC vs. Lac	14.6	-4.637 to 33.84	0.1397
									VC vs. Phe	15.06	-4.178 to 34.30	0.1263
		(g) S6RP	Treatment (between columns)	251.3	F (3, 8) = 3.159	P=0.0859			VC vs. Lac-Phe	8.392	-12.58 to 29.36	0.5498
									VC vs. Lac	-10.18	-31.15 to 10.79	0.4128
									VC vs. Phe	-10.81	-31.78 to 10.16	0.3698
		(h) IRS-1	Treatment (between columns)	750.8	F (3, 8) = 22.38	P=0.0003			VC vs. Lac-Phe	31.49	17.88 to 45.11	0.0004
									VC vs. Lac	35.04	21.42 to 48.66	0.0002
									VC vs. Phe	25.17	11.55 to 38.78	0.0018
	HepG2	(i) PTEN	Treatment (between columns)	1555	F (3, 20) = 5.491	P=0.0064			VC vs. Lac-Phe	9.481	-15.20 to 34.16	0.6488
									VC vs. Lac	36.84	12.16 to 61.52	0.0032
									VC vs. Phe	7.661	-17.02 to 32.34	0.7718
		(j) Akt	Treatment (between columns)	187.1	F (3, 8) = 2.367	P=0.1467			VC vs. Lac-Phe	15.38	-5.521 to 36.29	0.1539
									VC vs. Lac	13.55	-7.354 to 34.45	0.221
									VC vs. Phe	17.47	-3.436 to 38.37	0.1009
		(k) GSK-3α/β	Treatment (between columns)	185.8	F (3, 8) = 1.252	P=0.3538			VC vs. Lac-Phe	6.736	-21.91 to 35.38	0.8388
									VC vs. Lac	-2.456	-31.10 to 26.19	0.9889
									VC vs. Phe	15.11	-13.53 to 43.76	0.3539
		(l) BAD	Treatment (between columns)	141.6	F (3, 8) = 1.525	P=0.2810			VC vs. Lac-Phe	6.934	-15.72 to 29.59	0.7182
									VC vs. Lac	14.86	-7.798 to 37.52	0.2143
									VC vs. Phe	13.7	-8.960 to 36.36	0.2632
		(m) p70S6 Kinase	Treatment (between columns)	454.3	F (3, 20) = 5.318	P=0.0074			VC vs. Lac-Phe	1.32	-12.24 to 14.88	0.9893
									VC vs. Lac	16.16	2.605 to 29.72	0.0177
									VC vs. Phe	-3.559	-17.12 to 9.998	0.844
		(n) mTOR	Welch's ANOVA test		W (DFn, DFd)				Dunnett's T3 multiple comparisons test
					4.816 (3.000, 10.34)	P= 0.0241			VC vs. Lac-Phe	-6.588	-33.13 to 19.95	0.7871
									VC vs. Lac	9.518	2.436 to 16.60	0.01
									VC vs. Phe	3.269	-9.821 to 16.36	0.8292
		(o) S6RP	Treatment (between columns)	112.1	F (3, 8) = 1.414	P=0.3083			VC vs. Lac-Phe	-4.871	-25.81 to 16.07	0.8427
									VC vs. Lac	7.196	-13.75 to 28.14	0.6504
									VC vs. Phe	7.933	-13.01 to 28.87	0.5873
		(p) IRS-1	Treatment (between columns)	126.2	F (3, 8) = 1.506	P=0.2854			VC vs. Lac-Phe	1.273	-20.25 to 22.80	0.9962
									VC vs. Lac	13.49	-8.033 to 35.02	0.2409
									VC vs. Phe	9.429	-12.10 to 30.95	0.4862
